# Supplementary material for: Characterization of a Novel Double-Stranded RNA Virus from Phytophthora pluvialis in New Zealand
Source: Viruses. 2022 Jan 26;14(2):247. doi: 10.3390/v14020247 (PMC8878296; doi:10.3390/v14020247)
Supplement: Supplementary file 1 [file viruses-14-00247-s001.zip]

Archive with 1 entries (1 files):
- viruses-1532661-supplementary.pdf
